# Supplementary material for: Research and Experiment on the Self-Calibration Mechanism of the Position and Orientation of Micro-Component Based on Droplet Array
Source: Micromachines (Basel). 2026 May 28;17(6):669. doi: 10.3390/mi17060669 (PMC13303760; doi:10.3390/mi17060669)
Supplement: Supplementary file 1 [file micromachines-17-00669-s001.zip]

Archive with 7 entries (4 files):
- micromachines-4237941-Supplementary Materials/Video S1 S2 Self-calibration results of positional deviation for aluminum micro-component/
- micromachines-4237941-Supplementary Materials/Video S1 S2 Self-calibration results of positional deviation for aluminum micro-component/Video S1 Self-calibration results of positional deviation for aluminum micro-component-Top view.wmv
- micromachines-4237941-Supplementary Materials/Video S1 S2 Self-calibration results of positional deviation for aluminum micro-component/Video S2 Self-calibration results of positional deviation for aluminum micro-component-Front view.wmv
- micromachines-4237941-Supplementary Materials/Video S3 S4 Comprehensive self-calibration results of titanium micro-component/
- micromachines-4237941-Supplementary Materials/Video S3 S4 Comprehensive self-calibration results of titanium micro-component/Video S3 Comprehensive self-calibration results of titanium micro-component-Top view.wmv
- micromachines-4237941-Supplementary Materials/Video S3 S4 Comprehensive self-calibration results of titanium micro-component/Video S4 Comprehensive self-calibration results of titanium micro-component-Front view.wmv
- micromachines-4237941-Supplementary Materials/
